# Supplementary material for: Drug Repurposing in Oncology: A Systematic Review of Randomized Controlled Clinical Trials
Source: Cancers (Basel). 2023 May 30;15(11):2972. doi: 10.3390/cancers15112972 (PMC10251882; doi:10.3390/cancers15112972)
Supplement: Supplementary file 1 [file cancers-15-02972-s001.zip]

Archive with 2 entries (2 files):
- File S1. PRISMA Checklist.pdf
- Supplementary_material Tables.xlsx
